# Supplementary material for: Cuproptosis-related lncRNAs predict prognosis and immune response of thyroid carcinoma
Source: Front Genet. 2023 Jul 4;14:1100909. doi: 10.3389/fgene.2023.1100909 (PMC10352785; doi:10.3389/fgene.2023.1100909)
Supplement: Supplementary file 4 [file Table1.XLSX]

## Sheet: cliStat.result
Covariates	Type	Total	Test	Train	Pvalue
Age	<=65	433(85.91%)	219(86.9%)	214(84.92%)	0.6085
	>65	71(14.09%)	33(13.1%)	38(15.08%)
Gender	FEMALE	369(73.21%)	194(76.98%)	175(69.44%)	0.0702
	MALE	135(26.79%)	58(23.02%)	77(30.56%)
Stage	Stage I	283(56.15%)	140(55.56%)	143(56.75%)	0.914
	Stage II	52(10.32%)	26(10.32%)	26(10.32%)
	Stage III	112(22.22%)	55(21.83%)	57(22.62%)
	Stage IV	55(10.91%)	30(11.9%)	25(9.92%)
	unknow	2(0.4%)	1(0.4%)	1(0.4%)
T	T1	143(28.37%)	70(27.78%)	73(28.97%)	0.8603
	T2	166(32.94%)	81(32.14%)	85(33.73%)
	T3	170(33.73%)	88(34.92%)	82(32.54%)
	T4	23(4.56%)	13(5.16%)	10(3.97%)
	unknow	2(0.4%)	0(0%)	2(0.79%)
M	M0	282(55.95%)	134(53.17%)	148(58.73%)	0.4278
	M1	9(1.79%)	6(2.38%)	3(1.19%)
	unknow	213(42.26%)	112(44.44%)	101(40.08%)
N	N0	229(45.44%)	118(46.83%)	111(44.05%)	0.2577
	N1	225(44.64%)	103(40.87%)	122(48.41%)
	unknow	50(9.92%)	31(12.3%)	19(7.54%)
